# Supplementary material for: Dolutegravir Discontinuation for Neuropsychiatric Symptoms in People Living with HIV and Their Outcomes after Treatment Change: A Pharmacogenetic Study
Source: Metabolites. 2022 Dec 1;12(12):1202. doi: 10.3390/metabo12121202 (PMC9781993; doi:10.3390/metabo12121202)
Supplement: Supplementary file 1 [file metabolites-12-01202-s001.zip]

Archive with 1 entries (1 files):
- DOLUOCT2_SuppFigure S1.png
